# Supplementary material for: Modulation of Prdm9-controlled meiotic chromosome asynapsis overrides hybrid sterility in mice
Source: eLife. 2018 Mar 14;7:e34282. doi: 10.7554/eLife.34282 (PMC5902161; doi:10.7554/eLife.34282)
Supplement: Source code 2. [file elife-34282-code2.csv]

mouse_id	chr	cross	n_asyn	n_cells	PP_length_mid	PP_position
F1_1	chr1	F1	6	125	0	none
F1_2	chr1	F1	0	102	0	none
F1_3	chr2	F1	1	103	0	none
F1_4	chr2	F1	6	152	0	none
F1_5	chr3	F1	10	81	0	none
F1_6	chr3	F1	13	118	0	none
F1_7	chr4	F1	10	110	0	none
F1_8	chr4	F1	4	105	0	none
F1_9	chr5	F1	6	85	0	none
F1_10	chr5	F1	14	89	0	none
F1_11	chr5	F1	12	129	0	none
F1_12	chr6	F1	3	70	0	none
F1_13	chr6	F1	6	105	0	none
F1_14	chr7	F1	12	94	0	none
F1_15	chr7	F1	13	102	0	none
F1_16	chr8	F1	13	93	0	none
F1_17	chr8	F1	8	132	0	none
F1_18	chr9	F1	3	107	0	none
F1_19	chr9	F1	8	113	0	none
F1_20	chr10	F1	13	114	0	none
F1_21	chr10	F1	15	109	0	none
F1_22	chr11	F1	9	126	0	none
F1_23	chr11	F1	3	76	0	none
F1_24	chr12	F1	12	92	0	none
F1_25	chr12	F1	11	91	0	none
F1_26	chr13	F1	5	112	0	none
F1_27	chr13	F1	4	106	0	none
F1_28	chr13	F1	5	97	0	none
F1_29	chr14	F1	7	129	0	none
F1_30	chr14	F1	14	139	0	none
F1_31	chr15	F1	21	102	0	none
F1_32	chr15	F1	22	112	0	none
F1_33	chr16	F1	25	111	0	none
F1_34	chr16	F1	21	91	0	none
F1_35	chr17	F1	17	111	0	none
F1_36	chr17	F1	13	95	0	none
F1_37	chr18	F1	30	92	0	none
F1_38	chr18	F1	23	82	0	none
F1_39	chr19	F1	37	80	0	none
F1_40	chr19	F1	33	86	0	none
38086	chr15	4cross	2	100	47.193685	telo
38086	chr16	4cross	4	100	10.1	centro
38086	chr18	4cross	1	100	39.5	centro
38086	chr19	4cross	0	100	61.431566	both
38087	chr15	4cross	14	100	0	none
38087	chr16	4cross	11	100	0	none
38087	chr18	4cross	18	100	0	none
38087	chr19	4cross	9	90	12.5	centro
38425	chr15	4cross	0	100	76.95	centro
38425	chr16	4cross	0	100	55.15	centro
38425	chr18	4cross	1	100	71.702639	telo
38425	chr19	4cross	23	100	0	none
38431	chr15	4cross	3	100	24.85	middle
38431	chr16	4cross	0	100	55.15	centro
38431	chr18	4cross	0	100	90.702639	both
38431	chr19	4cross	0	100	61.431566	both
38432	chr15	4cross	0	100	36.493685	telo
38432	chr16	4cross	19	100	0	none
38432	chr18	4cross	0	100	90.702639	both
38432	chr19	4cross	36	100	0	none
38433	chr15	4cross	0	100	76.95	centro
38433	chr16	4cross	0	100	98.207768	both
38433	chr18	4cross	0	100	55	middle
38433	chr19	4cross	0	100	51	centro
38435	chr15	4cross	25	100	0	none
38435	chr16	4cross	4	100	34.2	centro
38435	chr18	4cross	39	100	0	none
38435	chr19	4cross	33	100	0	none
38555	chr15	4cross	2	100	45.15	centro
38555	chr16	4cross	1	100	76.557768	telo
38555	chr18	4cross	0	100	51.202639	telo
38555	chr19	4cross	0	100	51	centro
38650	chr15	4cross	2	100	24.6	centro
38650	chr16	4cross	0	100	98.207768	both
38650	chr18	4cross	0	100	55	middle
38650	chr19	4cross	0	100	51	centro
38652	chr15	4cross	6	100	11.643685	telo
38652	chr16	4cross	0	100	98.207768	both
38652	chr18	4cross	0	91	55	middle
38652	chr19	4cross	0	100	61.431566	both
38692	chr15	4cross	8	100	0	none
38692	chr16	4cross	0	100	41.4	middle
38692	chr18	4cross	0	100	51.202639	telo
38692	chr19	4cross	0	100	61.431566	both
38736	chr15	4cross	4	100	36.243685	both
38736	chr16	4cross	18	100	0	none
38736	chr18	4cross	8	100	22.5	middle
38736	chr19	4cross	0	65	37.5	centro
38737	chr15	4cross	1	100	9.4	middle
38737	chr16	4cross	18	100	0	none
38737	chr18	4cross	0	100	90.702639	both
38737	chr19	4cross	0	100	61.431566	both
38741	chr15	4cross	5	100	24.6	centro
38741	chr16	4cross	1	100	76.557768	telo
38741	chr18	4cross	0	100	74	centro
38741	chr19	4cross	2	100	33.931566	telo
38756	chr15	4cross	13	100	0	none
38756	chr16	4cross	0	100	98.207768	both
38756	chr18	4cross	0	100	74	centro
38756	chr19	4cross	0	100	48.931566	telo
38759	chr15	4cross	2	78	1.943685	telo
38759	chr16	4cross	0	100	57.307768	telo
38759	chr18	4cross	15	100	0	none
38759	chr19	4cross	0	100	61.431566	both
75414	chr15	4cross	2	94	76.95	centro
75414	chr16	4cross	18	108	0	none
75414	chr18	4cross	16	57	0	none
75414	chr19	4cross	25	96	0	none
75890	chr15	4cross	1	59	104.043685	both
75890	chr16	4cross	1	45	60.65	middle
75890	chr18	4cross	22	107	0	none
75890	chr19	4cross	13	56	0	none
37007	chr7	2cross	4	98	7.591459	telo
64574	chr17	2cross	12	103	0	none
64574	chr18	2cross	32	104	0	none
64575	chr17	2cross	0	103	45.937271	telo
64575	chr18	2cross	2	101	83.25	centro
64718	chr17	2cross	12	96	0	none
64718	chr18	2cross	0	100	90.702639	both
64719	chr17	2cross	6	106	11.487271	telo
64719	chr18	2cross	21	109	0	none
64849	chr17	2cross	7	102	0	none
64849	chr18	2cross	0	100	83.25	centro
64851	chr17	2cross	11	105	11.487271	telo
64851	chr18	2cross	22	103	0	none
64855	chr17	2cross	15	101	0	none
64855	chr18	2cross	0	103	83.25	centro
64922	chr17	2cross	3	108	45.937271	telo
64922	chr18	2cross	2	109	90.702639	both
64968	chr18	2cross	3	101	83.25	centro
64975	chr17	2cross	8	101	9.9	centro
64975	chr18	2cross	0	100	90.702639	both
64976	chr18	2cross	28	100	7.452639	telo
64977	chr17	2cross	13	116	0	none
64977	chr18	2cross	5	104	41.2	centro
64979	chr17	2cross	19	101	0	none
64979	chr18	2cross	1	100	67.15	centro
66514	chr17	2cross	14	100	11.487271	telo
66514	chr18	2cross	3	100	67.15	centro
66515	chr17	2cross	15	92	11.487271	telo
66532	chr17	2cross	6	100	9.9	centro
66532	chr18	2cross	0	78	23.552639	telo
66707	chr17	2cross	15	101	0	none
66707	chr18	2cross	5	103	14.4	centro
66813	chr17	2cross	1	104	25.437271	telo
66813	chr18	2cross	0	113	49.502639	telo
66815	chr18	2cross	12	109	14.4	centro
66819	chr17	2cross	3	100	11.487271	telo
66872	chr18	2cross	2	103	67.15	centro
66876	chr17	2cross	0	97	35.987271	telo
66876	chr18	2cross	6	64	23.552639	telo
66877	chr18	2cross	1	101	23.552639	telo
66954	chr17	2cross	15	103	0	none
66954	chr18	2cross	0	102	49.502639	telo
67730	chr5	2cross	0	99	98.634684	telo
67876	chr12	2cross	1	100	44.8	centro
67876	chr5	2cross	0	100	56.25	middle
67877	chr5	2cross	1	100	26.3	centro
67878	chr5	2cross	1	100	89.084684	telo
67882	chr5	2cross	2	100	66.284684	telo
67883	chr5	2cross	0	100	85.55	centro
67973	chr12	2cross	6	100	13.3	middle
67973	chr5	2cross	3	100	38.834684	telo
67974	chr12	2cross	10	100	0	none
67974	chr5	2cross	0	83	115.284684	telo
67977	chr12	2cross	0	100	58.6	middle
67977	chr5	2cross	1	100	144.35	centro
69062	chr12	2cross	2	100	47.329022	telo
69062	chr5	2cross	1	100	66.284684	telo
69064	chr12	2cross	0	100	97.2	centro
69064	chr5	2cross	2	100	151.834684	both
69082	chr12	2cross	0	100	11.529022	telo
69082	chr5	2cross	0	100	53.2	centro
69083	chr12	2cross	1	100	47.329022	telo
69083	chr5	2cross	1	100	98.634684	telo
69133	chr12	2cross	3	100	25.3	centro
69133	chr5	2cross	2	100	151.834684	both
69136	chr12	2cross	9	100	0	none
69136	chr5	2cross	4	100	17.15	centro
69137	chr5	2cross	1	100	21.934684	telo
69138	chr12	2cross	9	100	0	none
69138	chr5	2cross	19	100	0	none
69144	chr12	2cross	1	100	25.3	both
69184	chr12	2cross	8	100	0	none
69184	chr5	2cross	10	100	0	none
69186	chr12	2cross	10	100	11.529022	telo
69186	chr5	2cross	5	100	7.484684	telo
69281	chr12	2cross	4	100	11.65	centro
69281	chr5	2cross	11	100	0	none
69282	chr12	2cross	6	100	0	none
69328	chr12	2cross	12	100	0	none
69328	chr5	2cross	12	100	7.484684	telo
69331	chr12	2cross	5	100	0	none
69331	chr5	2cross	11	100	0	none
69427	chr12	2cross	0	100	11.529022	telo
69440	chr5	2cross	12	100	0	none
69441	chr12	2cross	8	100	0	none
69441	chr5	2cross	12	100	0	none
69467	chr7	2cross	7	100	0	none
69468	chr7	2cross	4	100	28	both
69469	chr15	2cross	16	100	0	none
69565	chr15	2cross	16	100	0	none
69566	chr15	2cross	13	100	0	none
69571	chr15	2cross	2	100	51.5	centro
69572	chr7	2cross	8	100	7.591459	telo
69623	chr15	2cross	2	100	24.65	centro
69624	chr15	2cross	19	100	0	none
69625	chr15	2cross	16	100	0	none
69625	chr7	2cross	1	100	7.591459	telo
69626	chr7	2cross	3	100	0	none
69627	chr7	2cross	8	100	0	none
69663	chr12	2cross	4	100	0	none
69664	chr12	2cross	8	100	0	none
69743	chr15	2cross	21	100	0	none
69744	chr7	2cross	8	100	21.3	centro
69745	chr7	2cross	11	100	25.15	centro
69746	chr15	2cross	21	100	0	none
69760	chr12	2cross	1	100	25.3	centro
69763	chr12	2cross	3	100	11.529022	telo
69780	chr7	2cross	1	100	0	none
69781	chr15	2cross	24	100	1.693685	telo
69781	chr7	2cross	3	100	103	middle
69782	chr15	2cross	16	100	1.693685	telo
69783	chr15	2cross	3	100	0	none
69784	chr15	2cross	11	100	0	none
69846	chr5	2cross	3	100	16.934684	telo
69847	chr12	2cross	5	100	0	none
69847	chr5	2cross	0	100	17.15	centro
69877	chr7	2cross	1	100	20.091459	telo
69878	chr15	2cross	23	100	1.693685	telo
69878	chr7	2cross	8	100	0	none
69879	chr15	2cross	0	100	6.643685	telo
69934	chr7	2cross	10	100	0	none
69935	chr7	2cross	9	100	0	none
